# Supplementary material for: Gender Differences of the Effect of Vaccination on Perceptions of COVID-19 and Mental Health in Japan
Source: Vaccines (Basel). 2023 Apr 10;11(4):822. doi: 10.3390/vaccines11040822 (PMC10143812; doi:10.3390/vaccines11040822)
Supplement: Supplementary file 1 [file vaccines-11-00822-s001.zip]

Archive with 1 entries (1 files):
- vaccines-2235647-supplementary.pdf
